# Supplementary material for: ﻿Three new species of Mitrephora (Annonaceae) from Thailand
Source: PhytoKeys. 2023 Jan 12;218:93–107. doi: 10.3897/phytokeys.218.91582 (PMC9853226; doi:10.3897/phytokeys.218.91582)
Supplement: XML Treatment for Mitrephora langsuanensis [file phytokeys.218.91582-treatment1.xml]

<!DOCTYPE tp:taxon-treatment
  PUBLIC "-//TaxonX//DTD Taxonomic Treatment Publishing DTD v0 20100105//EN" "tax-treatment-NSO.dtd">
<tp:taxon-treatment xmlns:tp="http://www.plazi.org/taxpub"><tp:treatment-meta><kwd-group><label>Taxon classification</label><kwd>
              <named-content content-type="kingdom">Plantae</named-content>
            </kwd><kwd>
              <named-content content-type="order">Magnoliales</named-content>
            </kwd><kwd>
              <named-content content-type="family">Annonaceae</named-content>
            </kwd></kwd-group><mixed-citation publication-type="journal"><person-group><name><surname>Leeratiwong</surname><given-names>Charan</given-names></name><name><surname>Chalermglin</surname><given-names>Piya</given-names></name><name><surname>Saunders</surname><given-names>Richard M. K.</given-names></name></person-group><article-title>﻿Three new species of <italic><tp:taxon-name><tp:taxon-name-part taxon-name-part-type="genus" reg="Mitrephora">Mitrephora</tp:taxon-name-part></tp:taxon-name></italic> (<tp:taxon-name><tp:taxon-name-part taxon-name-part-type="family">Annonaceae</tp:taxon-name-part></tp:taxon-name>) from Thailand</article-title><source>PhytoKeys</source><day>12</day><month>01</month><year>2023</year><volume>218</volume><fpage>93</fpage><lpage>107</lpage><pub-id pub-id-type="doi">10.3897/phytokeys.218.91582</pub-id></mixed-citation></tp:treatment-meta><tp:nomenclature><label>﻿</label><tp:taxon-name>
            <object-id xmlns:xlink="http://www.w3.org/1999/xlink" content-type="arpha" xlink:type="simple">2DBEF41F-E3E1-5CCC-914C-F9AC10109E2E</object-id>
            <tp:taxon-name-part taxon-name-part-type="genus" reg="Mitrephora">Mitrephora</tp:taxon-name-part>
            <tp:taxon-name-part taxon-name-part-type="species" reg="langsuanensis">langsuanensis</tp:taxon-name-part>
            <object-id xmlns:xlink="http://www.w3.org/1999/xlink" content-type="ipni" xlink:type="simple">urn:lsid:ipni.org:names:77311807-1</object-id>
          </tp:taxon-name><tp:taxon-authority>Leerat., Chalermglin &amp; R.M.K.Saunders</tp:taxon-authority><tp:taxon-status xmlns:xlink="http://www.w3.org/1999/xlink" xlink:type="simple">sp. nov.</tp:taxon-status><xref ref-type="fig" rid="F1">Figs 1</xref><xref ref-type="fig" rid="F2">, 2</xref></tp:nomenclature><tp:treatment-sec sec-type="diagnosis" id="SECID0EQMAC"><title>Diagnosis.</title><p><italic><tp:taxon-name><tp:taxon-name-part taxon-name-part-type="genus" reg="Mitrephora">Mitrephora</tp:taxon-name-part><tp:taxon-name-part taxon-name-part-type="species" reg="langsuanensis">langsuanensis</tp:taxon-name-part></tp:taxon-name></italic> is similar to <italic><tp:taxon-name><tp:taxon-name-part taxon-name-part-type="genus" reg="Mitrephora">M.</tp:taxon-name-part><tp:taxon-name-part taxon-name-part-type="species" reg="macclurei">macclurei</tp:taxon-name-part></tp:taxon-name></italic> Weerasooriya &amp; R.M.K.Saunders, but differs in having: leaves with more secondary veins (7–14 pairs), sometimes with domatia abaxially; yellow outer petals with pink stripes, densely hairy abaxially, and with a margin that becomes undulate with age; more carpels per flower (10–12); and longer fruiting pedicels (20–25 mm).</p><fig id="F1" position="float" orientation="portrait"><object-id xmlns:xlink="http://www.w3.org/1999/xlink" content-type="doi" xlink:type="simple">10.3897/phytokeys.218.91582.figure1</object-id><object-id xmlns:xlink="http://www.w3.org/1999/xlink" content-type="arpha" xlink:type="simple">6897319A-19B0-5C21-AABF-6AF3A1105AD7</object-id><label>Figure 1.</label><caption><p><italic><tp:taxon-name><tp:taxon-name-part taxon-name-part-type="genus" reg="Mitrephora">Mitrephora</tp:taxon-name-part><tp:taxon-name-part taxon-name-part-type="species" reg="langsuanensis">langsuanensis</tp:taxon-name-part></tp:taxon-name></italic> sp. nov. <bold>A</bold> flower buds <bold>B</bold> flower <bold>C</bold> flowering branch <bold>D, E</bold> fruits (slightly immature). Photos by P. Chalermglin.</p></caption><graphic xmlns:xlink="http://www.w3.org/1999/xlink" xlink:href="phytokeys-218-093_article-91582__-g001.jpg" position="float" orientation="portrait" xlink:type="simple" id="oo_794677.jpg"><uri content-type="original_file" xlink:type="simple">https://binary.pensoft.net/fig/794677</uri></graphic></fig></tp:treatment-sec><tp:treatment-sec sec-type="Types" id="SECID0EMOAC"><title>Types.</title><p><bold>Thailand</bold>: TISTR <tp:taxon-name><tp:taxon-name-part taxon-name-part-type="family">Annonaceae</tp:taxon-name-part></tp:taxon-name> collection plot, Khlong Luang District, Pathum Thani Province, Central Thailand, ca. 5 m alt., 3 May 2021, <italic>P. Chalermglin 640503</italic> (originally from Phu Muang temple, Lang Suan District, Chumphon Province, Peninsular Thailand, ca. 100 m alt.) (holotype PSU; isotypes BKF, KKU, QBG).</p><fig id="F2" position="float" orientation="portrait"><object-id xmlns:xlink="http://www.w3.org/1999/xlink" content-type="doi" xlink:type="simple">10.3897/phytokeys.218.91582.figure2</object-id><object-id xmlns:xlink="http://www.w3.org/1999/xlink" content-type="arpha" xlink:type="simple">339EBE88-D43A-5065-A3AB-F6022E07C5E3</object-id><label>Figure 2.</label><caption><p><italic><tp:taxon-name><tp:taxon-name-part taxon-name-part-type="genus" reg="Mitrephora">Mitrephora</tp:taxon-name-part><tp:taxon-name-part taxon-name-part-type="species" reg="langsuanensis">langsuanensis</tp:taxon-name-part></tp:taxon-name></italic> sp. nov. <bold>A, B</bold> flowering branches <bold>C</bold> flower <bold>D, E</bold> Sepals (ab- and adaxial) <bold>F</bold>, <bold>G</bold> outer petals (ab- and adaxial) <bold>H, I</bold> inner petals (ab- and adaxial) <bold>J, K</bold> stamens (ab- and adaxial) <bold>L</bold> carpel <bold>M</bold> fruit, composed of separate monocarps <bold>N</bold> seeds (longitudinal and transverse sections). Drawn by A. Somphrom, from <italic>P. Chalermglin 640503</italic> (PSU).</p></caption><graphic xmlns:xlink="http://www.w3.org/1999/xlink" xlink:href="phytokeys-218-093_article-91582__-g002.jpg" position="float" orientation="portrait" xlink:type="simple" id="oo_794678.jpg"><uri content-type="original_file" xlink:type="simple">https://binary.pensoft.net/fig/794678</uri></graphic></fig></tp:treatment-sec><tp:treatment-sec sec-type="description" id="SECID0EKAAE"><title>Description</title><p><bold>(from cultivated material).</bold> Small trees, to 4 m (in cultivation). Young branches densely pubescent. Leaf laminas coriaceous, (elliptic-)lanceolate, (5.5–)8–22 by 3–5 cm, base obtuse or rounded, apex acute to acuminate, glossy, glabrous adaxially, sparsely to moderately pubescent (sometimes pilose) abaxially, secondary veins 7–14 pairs per leaf, sometimes with domatia at axils of secondary veins abaxially; petioles 6–12 mm long, moderately pubescent. Inflorescence rachides simple, with rachis internodes remaining short, 2–4 mm long, 2–3-flowered, densely pubescent; pedicels 23–30 mm long. Sepals free, broadly ovate, not imbricate, 4–6 by 5.5–6.5 mm, densely pubescent abaxially, glabrous to sparsely pubescent, denser at margin adaxially. Outer petals creamy white, turning yellow with pink stripes, ovate, 20–27 by 15–17 mm, not clawed, margin undulate with age, acute, densely pubescent ab- and adaxially. Inner petals with greenish-yellow claw, purple towards apex with a yellow stripe, 13–15 by 9–11 mm, claw incurved, densely pubescent ab- and adaxially. Stamens 1.2–1.3 mm long, connective truncate, glabrous. Carpels 10–12 per flower, 2–2.7 mm long; ovary oblong, 1.3–1.6 mm long, moderately pubescent; stigma subglobose, 0.4–0.6 mm long, hairy; ovules 4–8 per carpel. Fruits with up to 12 monocarps, borne on a pedicel 20–25 mm long, 3–5 mm wide, densely pubescent. Monocarps yellow when ripe, ellipsoid, ovoid to oblong-ellipsoid, 20–40 by 17–20 mm, smooth, with longitudinal ridge, sparsely pubescent; stipes 16–20 mm long, moderately pubescent. Seeds 2–6 per monocarp, semi-lenticular (lowermost and uppermost within monocarp) or discoid (others), 10–13 by 5–8 mm, glabrous, pitted.</p></tp:treatment-sec><tp:treatment-sec sec-type="phenology" id="SECID0ESAAE"><title>Phenology</title><p><bold>(in cultivation).</bold> Flowering between May and June; fruiting in May.</p></tp:treatment-sec><tp:treatment-sec sec-type="distribution" id="SECID0E1AAE"><title>Distribution and habitat.</title><p>Endemic to Chumphon Province, Peninsular Thailand (Fig. <xref ref-type="fig" rid="F3">3</xref>). Growing on limestone hill in tropical rain forest; ca. 100 m alt.</p><fig id="F3" position="float" orientation="portrait"><object-id xmlns:xlink="http://www.w3.org/1999/xlink" content-type="doi" xlink:type="simple">10.3897/phytokeys.218.91582.figure3</object-id><object-id xmlns:xlink="http://www.w3.org/1999/xlink" content-type="arpha" xlink:type="simple">7BFD14D0-401E-50D5-A6D9-DF0BE0ED762A</object-id><label>Figure 3.</label><caption><p>Distributions of <italic><tp:taxon-name><tp:taxon-name-part taxon-name-part-type="genus" reg="Mitrephora">Mitrephora</tp:taxon-name-part><tp:taxon-name-part taxon-name-part-type="species" reg="langsuanensis">langsuanensis</tp:taxon-name-part></tp:taxon-name></italic>, <italic><tp:taxon-name><tp:taxon-name-part taxon-name-part-type="genus" reg="Mitrephora">M.</tp:taxon-name-part><tp:taxon-name-part taxon-name-part-type="species" reg="sirindhorniae">sirindhorniae</tp:taxon-name-part></tp:taxon-name></italic> and <italic><tp:taxon-name><tp:taxon-name-part taxon-name-part-type="genus" reg="Mitrephora">M.</tp:taxon-name-part><tp:taxon-name-part taxon-name-part-type="species" reg="sukhothaiensis">sukhothaiensis</tp:taxon-name-part></tp:taxon-name></italic>.</p></caption><graphic xmlns:xlink="http://www.w3.org/1999/xlink" xlink:href="phytokeys-218-093_article-91582__-g003.jpg" position="float" orientation="portrait" xlink:type="simple" id="oo_794679.jpg"><uri content-type="original_file" xlink:type="simple">https://binary.pensoft.net/fig/794679</uri></graphic></fig></tp:treatment-sec><tp:treatment-sec sec-type="etymology" id="SECID0ESCAE"><title>Etymology.</title><p>From the name Lang Suan district, Chumphon Province.</p></tp:treatment-sec><tp:treatment-sec sec-type="Local name" id="SECID0EXCAE"><title>Local name.</title><p>Phrom lang suan (พรหมหลังสวน) (Chumphon).</p></tp:treatment-sec><tp:treatment-sec sec-type="material" id="SECID0E3CAE"><title>Additional specimens examined</title><p><bold>(paratypes). Thailand</bold>: Pathum Thani Province, Khlong Luang District, TISTR <tp:taxon-name><tp:taxon-name-part taxon-name-part-type="family">Annonaceae</tp:taxon-name-part></tp:taxon-name> collection plot, ca. 5 m alt., 23 June 2022, <italic>P. Chalermglin 650623/1</italic> (originally from Phu Muang temple, Lang Suan District, Chumphon Province, Peninsular Thailand, ca. 100 m alt.) (PSU).</p></tp:treatment-sec><tp:treatment-sec sec-type="discussion" id="SECID0ELDAE"><title>Discussion.</title><p><italic><tp:taxon-name><tp:taxon-name-part taxon-name-part-type="genus" reg="Mitrephora">Mitrephora</tp:taxon-name-part><tp:taxon-name-part taxon-name-part-type="species" reg="langsuanensis">langsuanensis</tp:taxon-name-part></tp:taxon-name></italic> resembles <italic><tp:taxon-name><tp:taxon-name-part taxon-name-part-type="genus" reg="Mitrephora">M.</tp:taxon-name-part><tp:taxon-name-part taxon-name-part-type="species" reg="macclurei">macclurei</tp:taxon-name-part></tp:taxon-name></italic> Weerasooriya &amp; R.M.K.Saunders, but differs in having leaves with or without domatia on abaxial leaf surface (absent in <italic><tp:taxon-name><tp:taxon-name-part taxon-name-part-type="genus" reg="Mitrephora">M.</tp:taxon-name-part><tp:taxon-name-part taxon-name-part-type="species" reg="macclurei">macclurei</tp:taxon-name-part></tp:taxon-name></italic>), and a densely hairy indument abaxially (<italic>vs</italic> sparsely hairy). The flowers of <italic><tp:taxon-name><tp:taxon-name-part taxon-name-part-type="genus" reg="Mitrephora">Mitrephora</tp:taxon-name-part><tp:taxon-name-part taxon-name-part-type="species" reg="langsuanensis">langsuanensis</tp:taxon-name-part></tp:taxon-name></italic> have yellow outer petals with pink stripes (<italic>vs</italic> yellow petals without pink stripes in <italic><tp:taxon-name><tp:taxon-name-part taxon-name-part-type="genus" reg="Mitrephora">M.</tp:taxon-name-part><tp:taxon-name-part taxon-name-part-type="species" reg="macclurei">macclurei</tp:taxon-name-part></tp:taxon-name></italic>), margins that undulate with age (not undulate in <italic><tp:taxon-name><tp:taxon-name-part taxon-name-part-type="genus" reg="Mitrephora">M.</tp:taxon-name-part><tp:taxon-name-part taxon-name-part-type="species" reg="macclurei">macclurei</tp:taxon-name-part></tp:taxon-name></italic>), densely hairy indument abaxially (<italic>vs</italic> sparsely hairy), more carpels (10–12 <italic>vs</italic> 7–8) and longer fruiting pedicels (20–25 mm <italic>vs</italic> ca. 13 mm).</p><p><italic><tp:taxon-name><tp:taxon-name-part taxon-name-part-type="genus" reg="Mitrephora">Mitrephora</tp:taxon-name-part><tp:taxon-name-part taxon-name-part-type="species" reg="langsuanensis">langsuanensis</tp:taxon-name-part></tp:taxon-name></italic> also resembles <italic><tp:taxon-name><tp:taxon-name-part taxon-name-part-type="genus" reg="Mitrephora">M.</tp:taxon-name-part><tp:taxon-name-part taxon-name-part-type="species" reg="wangii">wangii</tp:taxon-name-part></tp:taxon-name></italic> Hu from China (<xref ref-type="bibr" rid="B9">Weerasooriya and Saunders 2010</xref>), but differs in its leaf laminas that are densely pubescent (sparsely hairy in <italic><tp:taxon-name><tp:taxon-name-part taxon-name-part-type="genus" reg="Mitrephora">M.</tp:taxon-name-part><tp:taxon-name-part taxon-name-part-type="species" reg="wangii">wangii</tp:taxon-name-part></tp:taxon-name></italic>), sometimes with domatia at axils of secondary veins abaxially (absent in <italic><tp:taxon-name><tp:taxon-name-part taxon-name-part-type="genus" reg="Mitrephora">M.</tp:taxon-name-part><tp:taxon-name-part taxon-name-part-type="species" reg="wangii">wangii</tp:taxon-name-part></tp:taxon-name></italic>), outer petals with pink stripes (absent in <italic><tp:taxon-name><tp:taxon-name-part taxon-name-part-type="genus" reg="Mitrephora">M.</tp:taxon-name-part><tp:taxon-name-part taxon-name-part-type="species" reg="wangii">wangii</tp:taxon-name-part></tp:taxon-name></italic>), longer fruiting pedicels (10–16 mm in <italic><tp:taxon-name><tp:taxon-name-part taxon-name-part-type="genus" reg="Mitrephora">M.</tp:taxon-name-part><tp:taxon-name-part taxon-name-part-type="species" reg="wangii">wangii</tp:taxon-name-part></tp:taxon-name></italic>) and longer monocarp stipes (9–13 mm in <italic><tp:taxon-name><tp:taxon-name-part taxon-name-part-type="genus" reg="Mitrephora">M.</tp:taxon-name-part><tp:taxon-name-part taxon-name-part-type="species" reg="wangii">wangii</tp:taxon-name-part></tp:taxon-name></italic>).</p></tp:treatment-sec><ref-list><ref id="B9"><mixed-citation xmlns:xlink="http://www.w3.org/1999/xlink" xlink:type="simple"><person-group><name name-style="western"><surname>Weerasooriya</surname><given-names>AD</given-names></name><name name-style="western"><surname>Saunders</surname><given-names>RMK</given-names></name></person-group> (<year>2010</year>) Monograph of <italic><tp:taxon-name><tp:taxon-name-part taxon-name-part-type="genus">Mitrephora</tp:taxon-name-part></tp:taxon-name></italic> (<tp:taxon-name><tp:taxon-name-part taxon-name-part-type="family">Annonaceae</tp:taxon-name-part></tp:taxon-name>). Systematic Botany Monographs 90: 1–167 [+ pl. 1–4].</mixed-citation></ref></ref-list></tp:taxon-treatment>
