# Supplementary material for: ﻿Three new species of Mitrephora (Annonaceae) from Thailand
Source: PhytoKeys. 2023 Jan 12;218:93–107. doi: 10.3897/phytokeys.218.91582 (PMC9853226; doi:10.3897/phytokeys.218.91582)
Supplement: XML Treatment for Mitrephora sukhothaiensis [file phytokeys.218.91582-treatment3.xml]

<!DOCTYPE tp:taxon-treatment
  PUBLIC "-//TaxonX//DTD Taxonomic Treatment Publishing DTD v0 20100105//EN" "tax-treatment-NSO.dtd">
<tp:taxon-treatment xmlns:tp="http://www.plazi.org/taxpub"><tp:treatment-meta><kwd-group><label>Taxon classification</label><kwd>
              <named-content content-type="kingdom">Plantae</named-content>
            </kwd><kwd>
              <named-content content-type="order">Magnoliales</named-content>
            </kwd><kwd>
              <named-content content-type="family">Annonaceae</named-content>
            </kwd></kwd-group><mixed-citation publication-type="journal"><person-group><name><surname>Leeratiwong</surname><given-names>Charan</given-names></name><name><surname>Chalermglin</surname><given-names>Piya</given-names></name><name><surname>Saunders</surname><given-names>Richard M. K.</given-names></name></person-group><article-title>﻿Three new species of <italic><tp:taxon-name><tp:taxon-name-part taxon-name-part-type="genus" reg="Mitrephora">Mitrephora</tp:taxon-name-part></tp:taxon-name></italic> (<tp:taxon-name><tp:taxon-name-part taxon-name-part-type="family">Annonaceae</tp:taxon-name-part></tp:taxon-name>) from Thailand</article-title><source>PhytoKeys</source><day>12</day><month>01</month><year>2023</year><volume>218</volume><fpage>93</fpage><lpage>107</lpage><pub-id pub-id-type="doi">10.3897/phytokeys.218.91582</pub-id></mixed-citation></tp:treatment-meta><tp:nomenclature><label>﻿</label><tp:taxon-name>
            <object-id xmlns:xlink="http://www.w3.org/1999/xlink" content-type="arpha" xlink:type="simple">7649BDD1-EE19-5E59-8B1E-29B51FE6CACA</object-id>
            <tp:taxon-name-part taxon-name-part-type="genus" reg="Mitrephora">Mitrephora</tp:taxon-name-part>
            <tp:taxon-name-part taxon-name-part-type="species" reg="sukhothaiensis">sukhothaiensis</tp:taxon-name-part>
            <object-id xmlns:xlink="http://www.w3.org/1999/xlink" content-type="ipni" xlink:type="simple">urn:lsid:ipni.org:names:77311809-1</object-id>
          </tp:taxon-name><tp:taxon-authority>Leerat., Chalermglin &amp; R.M.K.Saunders</tp:taxon-authority><tp:taxon-status xmlns:xlink="http://www.w3.org/1999/xlink" xlink:type="simple">sp. nov.</tp:taxon-status><xref ref-type="fig" rid="F6">Figs 6</xref><xref ref-type="fig" rid="F7">, 7</xref></tp:nomenclature><tp:treatment-sec sec-type="diagnosis" id="SECID0EQSAE"><title>Diagnosis.</title><p><italic><tp:taxon-name><tp:taxon-name-part taxon-name-part-type="genus" reg="Mitrephora">Mitrephora</tp:taxon-name-part><tp:taxon-name-part taxon-name-part-type="species" reg="sukhothaiensis">sukhothaiensis</tp:taxon-name-part></tp:taxon-name></italic> is distinct from all other species in having a combination of outer petals that reflex at maturity as well as inner petals that have inwardly folded marginal protrusions at the midpoint adaxially.</p><fig id="F6" position="float" orientation="portrait"><object-id xmlns:xlink="http://www.w3.org/1999/xlink" content-type="doi" xlink:type="simple">10.3897/phytokeys.218.91582.figure6</object-id><object-id xmlns:xlink="http://www.w3.org/1999/xlink" content-type="arpha" xlink:type="simple">817EBFBB-D42E-5FBC-B69B-4A79B2806E2A</object-id><label>Figure 6.</label><caption><p><italic><tp:taxon-name><tp:taxon-name-part taxon-name-part-type="genus" reg="Mitrephora">Mitrephora</tp:taxon-name-part><tp:taxon-name-part taxon-name-part-type="species" reg="sukhothaiensis">sukhothaiensis</tp:taxon-name-part></tp:taxon-name></italic> sp. nov. <bold>A, B</bold> leaves (ad- and abaxial) <bold>C</bold> flower buds <bold>D</bold> flower (slightly immature) <bold>E–G</bold> flowers, <bold>F, G</bold> showing the outer petals reflexed when mature, with insert in <bold>F</bold> showing adaxial surface of inner petal with inwardly folded marginal protrusions <bold>H</bold> fruit (mature). Photos by P. Chalermglin.</p></caption><graphic xmlns:xlink="http://www.w3.org/1999/xlink" xlink:href="phytokeys-218-093_article-91582__-g006.jpg" position="float" orientation="portrait" xlink:type="simple" id="oo_794682.jpg"><uri content-type="original_file" xlink:type="simple">https://binary.pensoft.net/fig/794682</uri></graphic></fig></tp:treatment-sec><tp:treatment-sec sec-type="Types" id="SECID0EHUAE"><title>Types.</title><p><bold>Thailand</bold>: Central: TISTR <tp:taxon-name><tp:taxon-name-part taxon-name-part-type="family">Annonaceae</tp:taxon-name-part></tp:taxon-name> collection plot, Khlong Luang district, Pathum Thani Province, Central Thailand, ca. 5 m alt., 10 December 2021, <italic>P. Chalermglin 641210</italic> (originally from Si Satchanalai District, Sukhothai Province, Northern Thailand, ca. 360 m alt.) (holotype PSU; isotypes BKF, KKU).</p><fig id="F7" position="float" orientation="portrait"><object-id xmlns:xlink="http://www.w3.org/1999/xlink" content-type="doi" xlink:type="simple">10.3897/phytokeys.218.91582.figure7</object-id><object-id xmlns:xlink="http://www.w3.org/1999/xlink" content-type="arpha" xlink:type="simple">7F7A1F04-A50F-584A-A229-42F352796E96</object-id><label>Figure 7.</label><caption><p><italic><tp:taxon-name><tp:taxon-name-part taxon-name-part-type="genus" reg="Mitrephora">Mitrephora</tp:taxon-name-part><tp:taxon-name-part taxon-name-part-type="species" reg="sukhothaiensis">sukhothaiensis</tp:taxon-name-part></tp:taxon-name></italic> sp. nov. <bold>A</bold> vegetative branch <bold>B, C</bold> flowers <bold>D, E</bold> sepals (ab- and adaxial) <bold>F, G</bold> outer petals (ab- and adaxial) <bold>H, I</bold> inner petals (ab- and adaxial, showing marginal protrusions) <bold>J, K</bold> stamens (ab- and adaxial) <bold>L</bold> carpel <bold>M</bold> fruit, composed of separate monocarps. Drawn by A. Somphrom, <bold>A–L</bold> from <italic>P. Chalermglin 641210</italic> (PSU), <bold>M</bold> from <italic>P. Chalermglin 650501</italic> (PSU).</p></caption><graphic xmlns:xlink="http://www.w3.org/1999/xlink" xlink:href="phytokeys-218-093_article-91582__-g007.jpg" position="float" orientation="portrait" xlink:type="simple" id="oo_794683.jpg"><uri content-type="original_file" xlink:type="simple">https://binary.pensoft.net/fig/794683</uri></graphic></fig></tp:treatment-sec><tp:treatment-sec sec-type="description" id="SECID0EGWAE"><title>Description</title><p><bold>(from cultivated material).</bold> Shrubs, to 2 m (in cultivation). Young branches densely pubescent. Leaf laminas coriaceous, (elliptic-)lanceolate or rarely ovate-lanceolate, 6–22 by 2.5–8 cm, base rounded to slightly cordate, apex acute to acuminate, glossy, glabrous (except midrib pubescent) adaxially, moderately to sparsely pubescent abaxially, secondary veins 6–14 pairs per leaf, with domatia; petioles 3–8 mm long, moderately pubescent. Inflorescence rachides simple, with rachis internodes remaining short, 1–3 mm long, 2–3-flowered, densely pubescent; pedicels 8–17 mm long. Sepals united at base, broadly ovate, not imbricate, 4–5.5 by 4–5.5 mm, densely pubescent ab- and adaxially. Outer petals creamy white to yellow, ovate, 12–17 by 9–12 mm, reflexing when mature, not clawed, margin not undulate, apex obtuse, densely pubescent ab- and adaxially. Inner petals greenish-yellow with purple spot towards apex, 10–12 by 5–6 mm, claw incurved, densely pubescent abaxially, densely hairy with long hairs towards apex adaxially, with inwardly folded marginal protrusions at the midpoint adaxially. Stamens 0.8–1.3 mm long, connective truncate, glabrous. Carpels 12–20 per flower, 1.6–2 mm long; ovary ellipsoid to oblong-ellipsoid, 1.3–1.5 mm long, moderately hairy; stigma globose, 0.3–0.5 mm long, hairy; ovules 6–10 per carpel. Fruits with up to 16 monocarps, borne on a pedicel 15–25 mm long, 4–6 mm wide, densely pubescent. Monocarps yellow when ripe, (ellipsoid-)ovoid to subglobose, 13–20 by 10–16 mm, smooth, without longitudinal ridge, densely pubescent; stipes 15–22 mm long, densely pubescent. Seeds 2–6 per monocarp, semi-lenticular (lowermost and uppermost within monocarp) or discoid (others), 5–10 by 5–6 mm, glabrous, pitted.</p></tp:treatment-sec><tp:treatment-sec sec-type="phenology" id="SECID0EOWAE"><title>Phenology</title><p><bold>(in cultivation).</bold> Flowering between December and March to June; fruiting between May and July.</p></tp:treatment-sec><tp:treatment-sec sec-type="distribution" id="SECID0EWWAE"><title>Distribution and habitat.</title><p>Endemic to Sukhothai Province, Northern Thailand (Fig. <xref ref-type="fig" rid="F3">3</xref>). Growing in mixed deciduous forest; ca. 360 m alt.</p></tp:treatment-sec><tp:treatment-sec sec-type="etymology" id="SECID0EAXAE"><title>Etymology.</title><p>From the name Sukhothai province.</p></tp:treatment-sec><tp:treatment-sec sec-type="Local name" id="SECID0EFXAE"><title>Local name.</title><p>Phrom sukho (พรหมสุโข) (general).</p></tp:treatment-sec><tp:treatment-sec sec-type="material" id="SECID0EKXAE"><title>Additional specimens examined</title><p><bold>(paratypes). Thailand</bold>: Pathum Thani Province, Khlong Luang District, TISTR <tp:taxon-name><tp:taxon-name-part taxon-name-part-type="family">Annonaceae</tp:taxon-name-part></tp:taxon-name> collection plot, ca. 5 m alt., 20 November 2020, <italic>P. Chalermglin 631120</italic> (originally from Si Satchanalai District, Sukhothai Province, Northern Thailand, ca. 360 m alt.) (SING); ibid. 1 May 2022, <italic>P. Chalermglin 650501</italic> (KKU, PSU); ibid., 23 June 2022, <italic>P. Chalermglin 650623/2</italic> (PSU).</p></tp:treatment-sec><tp:treatment-sec sec-type="discussion" id="SECID0E4XAE"><title>Discussion.</title><p><italic><tp:taxon-name><tp:taxon-name-part taxon-name-part-type="genus" reg="Mitrephora">Mitrephora</tp:taxon-name-part><tp:taxon-name-part taxon-name-part-type="species" reg="sukhothaiensis">sukhothaiensis</tp:taxon-name-part></tp:taxon-name></italic> is easily distinguished from all other species in two key characters: its outer petals that reflex at maturity, and its inner petals that have inwardly folded marginal protrusions at the midpoint adaxially.</p><p><italic><tp:taxon-name><tp:taxon-name-part taxon-name-part-type="genus" reg="Mitrephora">Mitrephora</tp:taxon-name-part><tp:taxon-name-part taxon-name-part-type="species" reg="sukhothaiensis">sukhothaiensis</tp:taxon-name-part></tp:taxon-name></italic> also resembles <italic><tp:taxon-name><tp:taxon-name-part taxon-name-part-type="genus" reg="Mitrephora">M.</tp:taxon-name-part><tp:taxon-name-part taxon-name-part-type="species" reg="tomentosa">tomentosa</tp:taxon-name-part></tp:taxon-name></italic> in the appearance of the fruit (monocarp shape and surface) and seeds, but differs in its shrubby habit, growing to 2 m in height (<italic>vs</italic> small to medium trees to ca. 20 m), sparsely to moderately hairy leaf indument abaxially (<italic>vs</italic> densely hairy), outer petals that reflex at maturity and without undulate margins), inner petals with inwardly folded marginal protrusions, and narrower seeds (5–6 mm <italic>vs</italic> ca. 8 mm).</p></tp:treatment-sec><tp:treatment-sec><!--Section generated to contain objects referenced in tp:taxon-treatment.--><fig id="F3" position="float" orientation="portrait"><object-id xmlns:xlink="http://www.w3.org/1999/xlink" content-type="doi" xlink:type="simple">10.3897/phytokeys.218.91582.figure3</object-id><object-id xmlns:xlink="http://www.w3.org/1999/xlink" content-type="arpha" xlink:type="simple">7BFD14D0-401E-50D5-A6D9-DF0BE0ED762A</object-id><label>Figure 3.</label><caption><p>Distributions of <italic><tp:taxon-name><tp:taxon-name-part taxon-name-part-type="genus" reg="Mitrephora">Mitrephora</tp:taxon-name-part><tp:taxon-name-part taxon-name-part-type="species" reg="langsuanensis">langsuanensis</tp:taxon-name-part></tp:taxon-name></italic>, <italic><tp:taxon-name><tp:taxon-name-part taxon-name-part-type="genus" reg="Mitrephora">M.</tp:taxon-name-part><tp:taxon-name-part taxon-name-part-type="species" reg="sirindhorniae">sirindhorniae</tp:taxon-name-part></tp:taxon-name></italic> and <italic><tp:taxon-name><tp:taxon-name-part taxon-name-part-type="genus" reg="Mitrephora">M.</tp:taxon-name-part><tp:taxon-name-part taxon-name-part-type="species" reg="sukhothaiensis">sukhothaiensis</tp:taxon-name-part></tp:taxon-name></italic>.</p></caption><graphic xmlns:xlink="http://www.w3.org/1999/xlink" xlink:href="phytokeys-218-093_article-91582__-g003.jpg" position="float" orientation="portrait" xlink:type="simple" id="oo_794679.jpg"><uri content-type="original_file" xlink:type="simple">https://binary.pensoft.net/fig/794679</uri></graphic></fig></tp:treatment-sec></tp:taxon-treatment>
